# Supplementary material for: The Role of Medicago lupulina Interaction with Rhizophagus irregularis in the Determination of Root Metabolome at Early Stages of AM Symbiosis
Source: Plants (Basel). 2022 Sep 7;11(18):2338. doi: 10.3390/plants11182338 (PMC9501341; doi:10.3390/plants11182338)
Supplement: Supplementary file 1 [file plants-11-02338-s001.zip]

Archive with 2 entries (2 files):
- Supplementary Figure S1-S3.pdf
- Supplementary Table S1.xlsx
